# Supplementary material for: Unravelling Heavy Metal Dynamics in Soil and Honey: A Case Study from Maramureș Region, Romania
Source: Foods. 2023 Sep 26;12(19):3577. doi: 10.3390/foods12193577 (PMC10573013; doi:10.3390/foods12193577)
Supplement: Supplementary file 1 [file foods-12-03577-s001.zip]

Archive with 1 entries (1 files):
- foods-2591214-supplementary.pdf
